# Supplementary material for: Super‐enhancer Activates Master Transcription Factor NR3C1 Expression and Promotes 5‐FU Resistance in Gastric Cancer
Source: Adv Sci (Weinh). 2024 Dec 27;12(7):2409050. doi: 10.1002/advs.202409050 (PMC11831572; doi:10.1002/advs.202409050)
Supplement: Supplementary file 4 — Supporting Information [file ADVS-12-2409050-s003.zip]

Archive with 4 entries (4 files):
- Raw data-1.zip
- Raw data-2.zip
- Raw data-3.zip
- Western blot.zip
